# Supplementary material for: Wafer-Scale Fabrication and Transfer of Porous Silicon Films as Flexible Nanomaterials for Sensing Application
Source: Nanomaterials (Basel). 2022 Apr 2;12(7):1191. doi: 10.3390/nano12071191 (PMC9000722; doi:10.3390/nano12071191)
Supplement: Supplementary file 1 [file nanomaterials-12-01191-s001.zip]

Archive with 1 entries (1 files):
- nanomaterials-1614290-supplementary.pdf
